# Supplementary material for: A Comparative Study of Mesoporous Silica and Mesoporous Bioactive Glass Nanoparticles as Non-Viral MicroRNA Vectors for Osteogenesis
Source: Pharmaceutics. 2022 Oct 26;14(11):2302. doi: 10.3390/pharmaceutics14112302 (PMC9694756; doi:10.3390/pharmaceutics14112302)
Supplement: Supplementary file 1 [file pharmaceutics-14-02302-s001.zip]

Archive with 1 entries (1 files):
- pharmaceutics-1916171-supplementary.pdf
